# Supplementary material for: Real-World Data of First-Line Cemiplimab Monotherapy for Metastatic Non-Small Cell Lung Cancer (NSCLC) with PD-L1 Expression ≥ 50%: A National Spanish Multicentric Cohort (CEMI-SPA Study)
Source: Cancers (Basel). 2025 Nov 13;17(22):3643. doi: 10.3390/cancers17223643 (PMC12651785; doi:10.3390/cancers17223643)
Supplement: Supplementary file 1 [file cancers-17-03643-s001.zip]

Archive with 1 entries (1 files):
- cancers-3915491-supplementary.pdf
